# Supplementary material for: Multifunctional Bioactivity of Halolactones Derived from Vanillin and Their Effects on Lipid Membranes: Biological and Biophysical Evaluation
Source: Int J Mol Sci. 2026 May 27;27(11):4821. doi: 10.3390/ijms27114821 (PMC13256543; doi:10.3390/ijms27114821)
Supplement: Supplementary file 1 [file ijms-27-04821-s001.zip]

Archive with 1 entries (1 files):
- ijms-4295241-supplementary.pdf
